# Supplementary material for: Strain-level antigen variation facilitates immune evasion in Bacteroides thetaiotaomicron
Source: J Immunol. 2026 Mar 18;215(3):vkaf333. doi: 10.1093/jimmun/vkaf333 (PMC13017159; doi:10.1093/jimmun/vkaf333)
Supplement: vkaf333_Supplementary_Data [file vkaf333_supplementary_data.zip]

Archive with 2 entries (2 files):
- JIMMUNOL-RA-2025-004_supplemental_figures.pdf
- Supplementary_Table_1.xlsx
